# Supplementary material for: Oxyberberine alleviates lipopolysaccharide-induced intestinal barrier disruption and inflammation in human colonic Caco-2 cells in vitro
Source: Front Pharmacol. 2025 Jan 7;15:1496874. doi: 10.3389/fphar.2024.1496874 (PMC11747431; doi:10.3389/fphar.2024.1496874)
Supplement: Supplementary file 1 [file DataSheet1.zip]

Archive with 34 entries (33 files):
- Image of the original Western blots/
- Image of the original Western blots/E-cadherin 120 kDa  1.tif
- Image of the original Western blots/E-cadherin 120 kDa  2.tif
- Image of the original Western blots/E-cadherin 120 kDa  3.tif
- Image of the original Western blots/HO-1 33 kDa  1.tif
- Image of the original Western blots/HO-1 33 kDa  2.tif
- Image of the original Western blots/HO-1 33 kDa  3.tif
- Image of the original Western blots/Ia╩Ba┴ 39 kDa  1.tif
- Image of the original Western blots/Ia╩Ba┴ 39 kDa  2.tif
- Image of the original Western blots/Ia╩Ba┴ 39 kDa  3.tif
- Image of the original Western blots/Keap-1 70 kDa  1.tif
- Image of the original Western blots/Keap-1 70 kDa  2.tif
- Image of the original Western blots/Keap-1 70 kDa  3.tif
- Image of the original Western blots/Nrf2 68 kDa  1.tif
- Image of the original Western blots/Nrf2 68 kDa  2.tif
- Image of the original Western blots/Nrf2 68 kDa  3.tif
- Image of the original Western blots/Occludin 62 kDa  1.tif
- Image of the original Western blots/Occludin 62 kDa  2.tif
- Image of the original Western blots/Occludin 62 kDa  3.tif
- Image of the original Western blots/p-Ia╩Ba┴ 39 kDa  1.tif
- Image of the original Western blots/p-Ia╩Ba┴ 39 kDa  2.tif
- Image of the original Western blots/p-Ia╩Ba┴ 39 kDa  3.tif
- Image of the original Western blots/p65(nuclear) 65 kDa  1.tif
- Image of the original Western blots/p65(nuclear) 65 kDa  2.tif
- Image of the original Western blots/p65(nuclear) 65 kDa  3.tif
- Image of the original Western blots/PCNA 36 kDa  1.tif
- Image of the original Western blots/PCNA 36 kDa  2.tif
- Image of the original Western blots/PCNA 36 kDa  3.tif
- Image of the original Western blots/ZO-1 195 kDa  1.tif
- Image of the original Western blots/ZO-1 195 kDa  2.tif
- Image of the original Western blots/ZO-1 195 kDa  3.tif
- Image of the original Western blots/a┬-actin  43kDa  1.tif
- Image of the original Western blots/a┬-actin  43kDa  2.tif
- Image of the original Western blots/a┬-actin  43kDa  3.tif
